# Supplementary material for: A Case-Control of Patients with COVID-19 to Explore the Association of Previous Hospitalisation Use of Medication on the Mortality of COVID-19 Disease: A Propensity Score Matching Analysis
Source: Pharmaceuticals (Basel). 2022 Jan 8;15(1):78. doi: 10.3390/ph15010078 (PMC8780256; doi:10.3390/ph15010078)
Supplement: Supplementary file 1 [file pharmaceuticals-15-00078-s001.zip]

Archive with 2 entries (2 files):
- Supplementary Tables.pdf
- 5.Nonauthor.collaborator.template_EUPAS34331.xlsx
