# Supplementary material for: A Case-Control of Patients with COVID-19 to Explore the Association of Previous Hospitalisation Use of Medication on the Mortality of COVID-19 Disease: A Propensity Score Matching Analysis
Source: Pharmaceuticals (Basel). 2022 Jan 8;15(1):78. doi: 10.3390/ph15010078 (PMC8780256; doi:10.3390/ph15010078)
Supplement: Supplementary file 1 [file pharmaceuticals-15-00078-s001.zip › 5.Nonauthor.collaborator.template_EUPAS34331.xlsx]

## Sheet: COVID19@Spain
COVID@HULP
SURNAME	NAME
Committee:	Scientific
Arribas	José Ramón
Borobia	Alberto M.
Carcas-Sansuán	Antonio
Frías	Jesús
Ramírez	Elena
Martín-Quirós	Alejandro
Quintana-Díaz	Manuel
Mingorance	Jesús
Arnalich	Francisco
Moreno	Francisco
Carlos Figueiras	Juan
García-Arenzana	Nicolás
Department:	Microbiology
Montero Vega	María Dolores
Romero Gómez	María Pilar
Toro-Rueda	Carlos
García-Bujalance	Silvia
Ruiz-Carrascoso	Guillermo
Cendejas-Bueno	Emilio
Falces-Romero	Iker
Lázaro-Perona	Fernando
Ruiz-Bastián	Mario
Gutiérrez-Arroyo	Almudena
Girón De Velasco-Sada	Patricia
Dahdouh	Elie
Gómez-Arroyo	Bartolomé
García-Sánchez	Consuelo
Guedez-López	Virginia
Bloise-Sánchez	Iván
Alguacil-Guillén	Marina
Liras-Hernández	Maria Gracia
Sánchez-Castellano	Miguel Angel
García-Clemente	Paloma
González-Donapetry	Patricia
San José-Villar	Sol
de Pablos Gómez	Manuela
Gómez-Gil	Rosa
Corcuera-Pindado	Maria Teresa
Rico-Nieto	Alicia
Department:	Pharmacy
Herrero	Alicia
Medicine	Laboratory
Prieto Arribas	Daniel
Oliver-Saez	Paloma
Mora Corcovado	Roberto
Fernández-Calle	Pilar
Alcaide Martín	Mª José
Díaz-Garzón Marco	Jorge
Fernández-Puntero	Belén
Nuñez Cabetas	Rocío
Crespo Sánchez	Gema
Rodriguez Fraga	Olaia
Mendez del Sol	Helena
Duque Alcorta	Marta
Gomez Rioja	Rubén
Sanz de Pedro	María
Pascual García	Lydia
Segovia Amaro	Marta
Iturzaeta Sánchez	Jose Manuel
Rodriguez Gutiérrez	Mercedes
Perez Garcia Morillon	Amparo
Martinez Gallego	Miguel Angel
Fabre Estremera	Blanca
Martinez	Estefaní
Moreno Parra	Isabel
Rodriguez Roca	Neila
Ortiz Sánchez	Daniel
Simon Velasco	Manuela
Gabriela Tomoiu	Ileana
Pizarro Sanchez	Cristina
Montero San Martín	Blanca
Qasem Moreno	Ana Laila
Gómez López	Marta
Casares Guerrero	Ismael
Buño Soto	Antonio
Department:	Radiology
Martí de Gracia	Milagros
Parra Gordo	Luz
Diez Tascón	Aurea
Ossaba Vélez	Silvia
Pinilla	Inmaculada
Cuesta	Emilio
Fernández-Velilla	María
Torres	Maria Isabel
Garzón.	Gonzalo
Medicine	Preventive
Pérez-Blanco	Verónica
Quintás-Viqueira	Almudena
San Juan	Isabel
Cantero-Escribano	José Miguel
Pérez-Romero	César
Castro-Martínez	Mercedes
Hernández-Rivas	Lucia
Pedraz	Teresa
Fernández-Bretón	Eva
García-Vaz	Claudia
Robustillo-Rodela	Ana
Medicine	Emergency
Torres Santos-Olmo	Rosario María
Rivera Núñez	Angélica
Fernández Fernández	Ignacio
Noguerol Gutiérrez	Marina
Martínez Virto	Ana María
González Viñolis	Manuel
Cabrera Gamero	Regina
Mayayo Alvira	Rosa
Marín Baselga	Raquel
Lo-Iacono García	Victoria
Lerín Baratas	Macarena
Romero Gallego-Acho	Paloma
Reche Martínez	Begoña
Tejada Sorados	Renzo
Rico Briñas	Mikel
Deza Palacios	Ricardo
Fabra Cadenas	Sara
Arroyo Rico	Isabel
Dani Ben-Abdellah	Lubna
Labajo Montero	Laura
Soriano Arroyo	Rubén
López Corcuera	Lorena
Calvin García	Elena
Martínez Álvarez	Susana
López-Tappero Irazábal	Laura
Pilares Barco	Martín
González Peña	Olga
Bejarano Redondo	Guillermina
Iglesias Sigüenza	Alberto
Tung Chen	Yale
Maroun Eid	Charbel
Bravo Lizcano	Ruth
Silvestre Niño	Miguel
Perdomo García	Frank
Alonso González	Berta
Antón Huguet	Berta
Arenas Berenguer	Isabel
Cabré-Verdiell Surribas	Clara
Marqués González	Francisco
Muñoz Del Val	Elena
Molina	María Ángeles
Cancelliere Fernández	Nataly
Pastor Yvorra	Sivia
Frade Pardo	Laura
López Arévalo	Paloma
García	Isabel
Medicine	Internal
Fernández Capitán	Carmen
González Garcia	Juan José
Herrero	Juan
Quesada Simón	María Angustias
Robles Marhuenda	Angel
Soto Abanedes	Clara
Noblejas Mozo	Ana María
Ramos	Juan Carlos
Jaras Hernandez	Maria Jesús
Martinez Robles	Elena
Moreno Fernandez	Alberto
Sanchez Purificación	Aquilino
Martin Gutiérrez	Juan Carlos
Martinez Hernández	Pedro Luis
Sancho Bueso	Teresa
Lorenzo Hernández	Alicia
Gutierrez Sancerni	Belén
Salgueiro	Giorgina
Martin Carbonero	Luz
Mostaza	Jose mAría
Martinez-López	María Angeles
Hontañon	Victor
Menéndez	Araceli
Alvarez Troncoso	Jorge
Castellano	Arancha
Marcelo Calvo	Cristina
Vives Beltrán	Ivo
Ramos Ruperto	Luis
Daroca Bengoa	German
Arcos Rueda	María
Vasquez Manau	Julia
Fernández Cidón	Pelayo
Herrero Gil	Carmen Rosario
Palmier Peláez	Esmeralda
Untoria Tabares	Yeray
Lahoz	Carlos
Estirado	Eva
Hernández	Clara
Garcia-Iglesias	Francisca
Monteoliva	Enrique
Martínez	Mónica
Varas	Marta
González Alegre	Teresa
Valencia	Maria Eulalia
Moreno	Victoria
Montes.	Maria Luisa
Department:	Neumology
Alcolea Batres	Sergio
Cabanillas Martín	Juan José
Carpio Segura	Carlos
Casitas Mateo	Raquel
Fernández-Bujarrabal Villoslada	Jaime
Fernández Navarro	Isabel
Fernández Lahera	Juan
García Quero	Cristina
Hidalgo Sánchez	María
Galera Martínez	Raúl
García Río	Francisco
Gómez Carrera	Luis
Gómez Mendieta	María Antonia
Mangas Moro	Alberto
Martínez Cerón	Elisabet
Martínez Redondo	María
Martínez Abad	Yolanda
Martínez-Verdasco	Antonio
Plaza Moreno	Cristina
Quirós Fernández	Sarai
Romera Cano	Delia
Romero Ribate	David
Sánchez Sánchez	Begoña
Santiago Recuerda	Ana
Villasante Fernández-Montes	Carlos
Zamarrón De Lucas	Ester
Arnalich Montiel	Victoria
Mariscal Aguilar	Pablo
Falcone	Adalgisa
Laorden Escudero	Daniel
Prados Sánchez	María Concepción
Álvarez-Sala Walther	Rodolfo
Care	Intensive
García	Andony
Arévalo	Cristina
Gutiérrez	Carola
Yus	Santiago
Asensio	Maria José
Sánchez	Manolo
Manuel Añón	Jose
Manzanares	Jesús
García De Lorenzo	Abelardo
Perales	Eva
Civantos	Belén
Cachafeiro	Lucía
Agrifoglio	Alexander
Estébanez	Belén
Flores	Eva
Hernández	Mónica
Millán	Pablo
Rodríguez	Montserrat
Nanwani	Kapil
Intensive	Pediatric
Arizcun	Beatriz
Pérez-Costa	Elena
Rodríguez-Álvarez	Diego
Sánchez-Martín	María
Quesada	Úrsula
Román-Hernández	Carmen
Dorao	Paloma
Álvarez-Rojas	Elena
Menéndez	Juan José
Verdú	Cristina
Gómez-Zamora	Ana
Schüffelmann	Cristina
Calderón-Llopis	Belén
Laplaza-González	María
Río-García	Miguel
Amores-Hernández	Irene
Rodríguez-Rubio	Miguel
de la Oliva	Pedro
Department:	Cardiology
Ruiz	Jose
Rosillo	Sandra
González	Oscar
Iniesta	Angel
Ponz.	Ines
Department:	Anesthesiology
Muñoz Ramón	José María
Hernández Gancedo	María Carmen
Uña Orejón	Rafael
Sanabria Carretero	Pascual
Moreno Gómez-Limón	Isidro
Seiz-Martinez	Alverio
Guasch-Arévalo	Emilia
Martín-Carrasco	Cristina
Alvar	Elena
Serrá	Lucía
Iannuccelli	Fabricio
Latorre	Julieta
Casares	Sandra
Valbuena	Isabel
Díaz Díez Picazo	Luis
Rodríguez Roca	Cristina
Cervera	Omar
García de las Heras	Esteban
Durán	Pilar
Castro	Carmen
Manrique de Lara	Carlos
Veganzones	Javier
López-Tofiño	Araceli
Fernandez-Cerezo	Estefanía
Zurita	Sergio
López-Martinez	Mercedes
Prim	Teresa
Alvárez Del Vayo	Julía
Alcaraz	Gabriela
Castro	Luis
Yagüe	Julio
Díaz-Carrasco	Sofía
González-Pizarro	Patricio
Montero	Ana
Sagra	Francisco Javier
Suárez.	Alejandro
Care	Palliative
Díez Porres	Leyre
Varela Cerdeira	María
Alonso Babarro	Alberto
Entry	Data
Abellán Martínez	Francisco
Alonso Eiras	Jorge Ignacio
Álvarez Brandt	Alejandra
Archinà	Martina
Arribas Terradillos	Silvia
Baselga Puente	Trinidad
Barco Núñez	Pilar
Barrera López	Natalia Guadalupe
Barrera López	Lorena
Bartrina Tarrio	Andres
Bassani	Gemma
Betancort De la Torre	Paula
Blanco Bartolomé	Irene
Blasco Andres	Celia
Brieba Plata	Lucia
Cadenas Gota	Fernando
Carrera Vázquez	Paloma
Cascajares Sanz	Carlota
Catino	Arianna
Cavallé Pulla	Raquel
Ceniza Pena	Daniel
Conde Alonso	Ylenia María
Currás Sánchez	Laura
Daltro Lage	Marcelo
Esteban Romero	Ana
Fernández Vidal	María Luisa
Ferrer Ortiz	Inés
de la Fuente Regaño	Lydia
Galindo Ballesteros	Pablo
Garcia-Bellido Ruiz	Sara
García-Mochales Fortún	Carlos
Gómez Ballesteros	Teresa
Gómez Domínguez	Cecilia
González Aguado	Nelsa
González García	Sofía
Guisández Martín	Jorge
Hernández Liebo	Paula Alejandra
Hernando Nieto	Raquel
Llorente Cortijo	Irene María
Marín García	Antonio
López Pirez	Pilar
Mejuto Illade	Lucía
Palma	Marco
Peña Hidalgo	Adrian
Platero Dueñas	Lucía
Pujol Pocull	David
Ramírez Verdyguer	Miguel
Redondo Gutierrez	Marta
Reinoso Lozano	Francisco
Rodríguez Revillas	Ana
Rodríguez Saenz de Urturi	Alejandro
Romero Imaz	Lucía
Sánchez Rico	Susana
Sánchez Santiuste	Mónica
Serrano de la Fuente	Patricia
Serrano Martín	Henar
Silva Freire	Thamires
Soria Alcaide	Eva
Suárez Plaza	Andrés Enrique
Tejero Soriano	Beatriz
Torrecillas Mainez	Andrea
Torres Cortés	Javier
Valentín-Pastrana Aguilar	María de Las Mercedes
Villanueva Freije	Angélica
Virgós Varela	Marta
Yagüe Barrado	Marta
Yustas Benitez.	Natalia
Prevention	Risk
Núñez	Mª Concepción
Pharmacology	Clinical
Montserrat	Jaime
Queiruga	Javier
Rodriguez Mariblanca	Amelia
Martínez de Soto	Lucía
Urroz	Mikel
Seco	Enrique
Zubimendi	Mónica
Stuart	Stephan
Díaz	Lucía
García.	Irene
management:	Data
García Morales	María Teresa
Martín-Vega	Alberto
Revision	Data
Caro	Abel
Martínez-Alés	Gonzalo
Other collaborator from Hospital Universitario de la Princesa
SURNAME	NAME
Santos-Molina	Elena
Pintos-Sánchez	Elena
Navares-Gómez	Marcos
Cuesta	Jorge
Sancho	Marta
Sanz Sanz	Jesús
Cardeñoso	Laura
Ancochea	Julio
